# Supplementary material for: Daily Vinegar Ingestion Improves Depression Scores and Alters the Metabolome in Healthy Adults: A Randomized Controlled Trial
Source: Nutrients. 2021 Nov 11;13(11):4020. doi: 10.3390/nu13114020 (PMC8622118; doi:10.3390/nu13114020)
Supplement: Supplementary file 1 [file nutrients-13-04020-s001.zip]

Archive with 1 entries (1 files):
- nutrients-1433293-supplementary.pdf
